# Supplementary material for: Profile-aided distillation framework for personalized sleep analysis with compact models using LLM-guided synthetic data
Source: Front Physiol. 2026 Jan 5;16:1678364. doi: 10.3389/fphys.2025.1678364 (PMC12812568; doi:10.3389/fphys.2025.1678364)
Supplement: Supplementary file 3 [file DataSheet1.csv]

SDNN	RMSSD	PNN50	LF_HF
68.08432433	11.82333617	0.662216001	3.183721606
124.4747062	38.79451732	12.4374681	0.865642155
78.66316185	22.31383623	4.375308007	2.638909217
118.4847166	11.47954976	0.36695936	2.198687496
114.5142275	32.02280344	7.461411606	2.092452071
114.2534253	19.81321588	2.743750806	2.211002182
130.9181679	29.8889827	8.785308374	2.539088133
91.21857536	7.462587232	0.12161163	2.534208363
104.2572254	16.29253149	2.506671866	1.479506486
92.48302623	13.92045076	0.160016789	5.119075404
85.57595395	20.83772792	2.337117639	1.693183807
73.50218057	14.50418403	0.678090913	2.295449768
89.60507735	7.941631599	0.212637747	2.996277115
113.8603863	11.91087205	1.774501775	1.642728839
130.1958741	48.37807592	26.04221636	1.600055683
62.31463879	8.96913148	0.47490276	3.351488635
155.7848917	39.87285166	7.628648194	2.279867647
48.84382676	16.38267285	2.814198913	1.544199001
115.1903551	17.35692976	1.793011307	2.282908202
102.5427903	19.22020191	2.582683384	3.432755901
109.9671849	32.64523897	10.67749364	2.727190641
108.6206079	17.26349436	1.477374533	3.436833455
116.727719	25.65574194	5.213254036	5.139263069
76.14749677	9.477348097	0.083084391	3.082708361
122.0303261	34.84605507	10.65928097	0.484677782
64.28971031	14.20181255	1.087891238	2.138084708
108.5347076	12.68193562	0.213022508	5.878559024
51.90939367	6.803537264	0.040886835	3.74534626
89.4560077	25.85044828	5.166134504	1.399159063
89.50104752	11.31842284	0.509122189	3.836373869
70.51489369	14.2837587	1.187439397	3.151575195
82.59581747	15.33416662	1.462112778	1.882854244
58.7331669	5.263218535	0.155396569	4.343139862
141.9853851	26.7444489	6.416949192	2.659014476
86.40511694	9.993243939	0.32466585	4.59650507
45.45659501	11.86415903	0.301848824	4.089186378
27.82726215	6.217152714	0.089860716	2.745728025
57.45060485	6.516303038	0.030057831	9.02594781
63.46079656	5.978234813	0.02700843	13.5450987
185.7182596	41.33853238	18.1420765	3.188839453
64.98440924	11.16918962	0.045400637	2.006796903
87.52630146	12.8581442	0.516161317	5.024648249
107.0720391	11.96779819	0.283660757	4.661216931
60.51265912	13.04037091	0.388289198	2.665313038
89.36334356	39.76159199	16.85775064	0.501837938
49.07955598	8.54072127	0.032132529	1.875754439
48.24251555	3.075658655	0.020298545	9.963471992
108.6411592	14.71087047	0.553187933	3.350572587
95.84809381	12.7243628	0.111555462	5.741736323
168.1159758	24.64316865	6.524699359	2.185803893
594.8625414	389.7226237	3.771335524	5.870108465
102.3218747	13.59695702	0.482587714	5.194557934
49.53442273	13.77201193	1.375823235	1.745606831
50.4475611	14.29786489	0.839881953	1.177463308
126.9264995	28.46666609	5.579613213	2.459402528
87.30386388	14.00277137	0.959801361	4.167511034
109.2815163	12.49650768	0.995336535	2.244141066
88.31827686	34.52770838	13.10998546	0.504370764
84.55517325	18.47114019	2.241804401	3.499569855
191.9023261	36.43818208	11.56618298	6.989907324
136.3802051	23.95364692	4.131528131	5.96044804
147.2287041	31.78264933	8.894133833	2.58919664
174.7011241	23.66255237	2.601863062	3.023977446
121.4131823	12.25936016	0.222191699	3.402423373
132.1153996	78.30166723	29.87455755	1.616632588
53.92756455	10.27902575	0.165773458	5.317545751
89.91022151	8.570094285	0.016917492	2.927685236
101.3663024	16.98115405	1.448839173	3.637356489
77.87556984	33.32773578	10.70637265	1.663015861
151.7698852	40.42284049	15.22962792	1.777086576
146.9022391	25.33123336	3.323291942	1.527717564
108.5305312	24.02860177	5.930037631	1.827991958
118.9340196	31.71917925	10.380861	1.708838192
90.91556646	17.58703427	1.560707065	2.063252752
60.413627	11.8342105	0.211405677	3.143659942
56.95842859	18.32623358	1.296323422	2.097141321
189.4764789	27.89995887	8.402798512	4.379675781
33.57801971	6.35323418	0.372361647	2.223741172
185.4020708	34.83744366	12.87856645	2.044292462
102.6641576	15.86700938	1.04511168	3.306828918
123.9634252	38.77479091	11.80021738	1.718765933
96.09241843	14.58182664	1.016216898	2.604537126
91.73430994	27.29607631	7.967524679	2.104374517
65.69843684	14.72054998	0.901098328	2.76516313
102.7411491	17.61191497	1.183999333	3.202095969
66.60245052	14.52254859	1.082581065	8.099552722
44.54185677	6.655932665	0.150527283	5.631007866
127.2130474	31.75841922	9.608983075	1.330729094
174.5010321	66.11625107	19.28662795	1.968680392
76.06728723	23.54572045	5.344396315	1.270005076
55.44432963	8.193843785	0.028276181	1.405358049
71.25207429	18.06452108	1.243778385	1.599297294
87.19098227	8.329949671	0.468056653	4.4237387
118.5530765	19.49826384	2.095528058	4.30924704
146.2716415	18.45735107	2.281713462	3.394206318
75.92806539	17.9512985	1.562165823	3.617141538
110.6588983	21.06269448	2.675262441	5.156632288
77.92731369	20.56866912	5.976813277	1.356730027
67.91920846	5.282969237	0	5.956522237
77.50140754	10.57967374	0.75695965	2.188102142
